# Supplementary material for: Update on the anatomy of the brachial plexus in dogs: Body weight correlation and contralateral comparison in a cadaveric study
Source: PLoS One. 2023 Feb 23;18(2):e0282179. doi: 10.1371/journal.pone.0282179 (PMC9949655; doi:10.1371/journal.pone.0282179)
Supplement: S1 Table — The tables display the original data concerning the diameters of the nerve roots of the spinal nerves and of the nerves of the brachial plexus and the distance of the nerve roots of the spinal nerves from the skin of the right (R) or the left (L) thoracic limbs from 18 canine cadavers. In addition, the contribution of the spinal roots to the formation of the brachial plexus nerves is reported. (XLSX) [file pone.0282179.s004.xlsx]

## Sheet: measures
Distances from the skin and diameters of each nerve or nerve root in mm
DOG	Group	Weight	dist shoulder root T1 sn	dist shoulder root T1 dx	DIM T1_dx	DIM T1_sn	DIM C8_dx	DIM C8_sn	DIM C7_dx	DIM C7_sn	DIM C6_dx	DIM C6_sn	DIST T1_sn	DIST T1_dx	DIST C8_sn	DIST C8_dx	DIST C7_sn	DIST C7_dx	DIST C6_sn	DIST C6_dx	subscapular sn	subscapular dx	soprascapular sn	soprascapular dx	axillary sn	axillary dx	radial sn	radial dx	median sn	median dx	ulnar sn	ulnar dx	musculocutaneous sn	musculocutaneous dx
Dog1_SB	SB	6	3.9	4.3	2.2	2.34	2.93	2.76	2.32	2.53	1.63	1.52	4.5	4.6	4.5	4.6	3.5	4.4	3.3	3.8	0.77	1.26	1.5	1.38	1.94	1.94	2.45	2.36	1.65	1.47	1.7	1.61	1.3	1.34
Dog2_SB	SB	3	3.2	3.1	2.25	2.58	2.87	2.92	3.06	3.1	1.85	1.47	5.8	5.8	6.2	6	6.1	5.8	5.5	5.3	1.18	1.12	1.29	1.32	1.71	1.76	2.02	1.84	1.19	1.1	1.3	1.27	0.88	0.89
Dog3_SB	SB	10	3.6	4	2.5	2.24	4.09	3.95	3.6	3.07	2.57	2.74	6.6	6.2	6.7	6.4	6.8	6.6	6.6	5.8	1.6	1.61	1.92	2.06	2.68	2.88	3.17	3.2	1.48	1.6	2.33	2.41	1.85	1.87
Dog4_SB	SB	7	3.3	3.3	2.47	2.34	3.59	3.41	2.72	3.18	1.89	2.1	4	3.6	5.4	4.3	4.9	4.4	4.5	3.8	1.15	1.13	2.32	1.32	2.2	2.06	2.67	2.06	1.13	1.22	1.38	1.48	1.43	1.3
Dog5_SB	SB	6	3.5	3	2.4	2.74	3.08	3.04	2.8	3.33	1.34	1.47	4.9	4.3	5.1	5.3	4.9	4.5	4.8	4.9	1.09	1.08	1.48	1.37	1.98	1.99	2.07	2.16	1.25	1.24	1.54	1.14	1.45	1.46
Dog6_SB	SB	9	4.5	4	2.29	2.47	3.16	3.6	2.78	2.69	2.18	2.21	5.5	5.6	5.8	6	5.5	5.9	5.5	5.4	1.29	1.21	1.82	1.79	2.26	2.21	2.47	2.58	1.14	1.32	2.19	2.13	1.5	1.53
Dog7_MB	MB	19.5	4.7	5.7	2.89	3.15	3.35	3.3	2.6	2.14	1.7	1.67	6.1	6	6.5	6.1	6.1	5.8	5.9	5.7	2.1	1.12	2.26	1.81	2.3	2.51	3.5	3.38	1.52	1.58	1.64	1.08	2.16	1.32
Dog8_MB	MB	9.5	4.7	5	2.95	2.7	3.72	3.4	3.35	3.68	1.7	2.74	5.5	5.6	5.1	5.3	5.1	4.8	4.8	4.5	1.3	1.12	2.14	1.98	1.98	2.11	2	2.91	1.72	1.58	1.45	1.46	1.74	1.6
Dog9_MB	MB	17	5.1	5	2.69	2.65	3.33	3.01	3.45	2.52	2.33	1.7	7	6.9	7.2	7.2	6.9	7.1	6.4	6.9	1.4	1.27	2.28	2.55	2.15	2.45	2.35	2.48	1.35	1.46	1.81	2.01	1.77	2.02
Dog10_MB	MB	15	5.1	5.6	3.22	3.24	4.26	3.7	3.18	4.17	2.82	2.7	7	7.1	7.4	7.9	7.2	7.7	6.7	6.4	1.13	1.27	1.98	2.1	2.62	2.96	3.3	3.35	1.63	1.39	2.29	2.48	2.22	1.95
Dog11_MB	MB	15	5.9	5.3	2.67	2.86	3.71	3.4	3.68	3.5	2.2	2.11	5.9	6.6	6.7	7.1	6.5	7.3	5.5	6.5	1.4	1.48	1.73	2.46	2.86	2.77	3.34	3.05	1.79	1.52	2.37	2.32	2.05	2.24
Dog12_MB	MB	13	4.8	5	2.65	2.56	3.49	3.44	3.3	3.34	2.42	2.32	5.6	6.1	5.9	6.4	5.7	6.1	5.5	6	1.77	1.7	2.1	2.3	2.55	2.68	3.31	3.24	1.76	1.54	2.12	2.06	2.33	2.35
Dog13_LB	LB	30	6.5	7.5	1.95	2.53	3.5	3.89	3.51	3.34	3.28	3.03	7.5	7.4	8.1	8	7.7	7.5	7.4	7.4	1.61	2.28	2.26	2	2.73	2.3	3.04	3.03	1.94	1.98	2.32	2.44	2.35	2.35
Dog14_LB	LB	24	5.9	5.9	3.97	3.67	4.16	4.86	4	3.95	2.12	2.78	7.9	8.2	8.5	9	8.7	8.7	8	8.5	1.2	2.18	1.32	1.6	1.93	2.75	3.14	3.7	2.14	2.15	2.11	2.75	1.85	2.03
Dog15_LB	LB	20	6	5.4	3.48	3.2	3.95	3.89	3.1	3.96	2.28	2.37	7.5	7.8	7.5	8	7	7.3	6.5	6.5	1.58	1.56	2.34	2.21	3.3	3.03	3.85	3.47	1.69	1.48	2.19	2.39	2.36	2.21
Dog16_LB	LB	35	6.3	6	2.7	3.26	4.05	4.43	4.12	4.3	2.71	2.75	9	8.8	9.3	9.2	9.1	8.9	8.5	8.4	1.5	1.3	2.41	2.85	3.27	3.1	3.68	3.59	1.46	1.88	2.44	2.28	2.36	2.64
Dog17_LB	LB	30	6.8	6.3	4.68	4.78	5.38	5.49	4.63	4.8	2.9	3.3	8.5	8.5	9	9	8.3	8.7	7.5	8	2.6	2.2	3.4	3.65	4.68	4.4	5.22	5.25	2.5	2.54	3.94	3.3	3.03	3.26
Dog18_LB	LB	24	6	7	3.3	3.81	3.83	4.46	4.24	4.26	2.65	2.4	8.5	7.7	9.5	8	9.5	8	7.5	6.5	2.45	2.1	2.95	2.88	4.02	3.84	4.73	4.5	2.5	1.93	3.5	3.05	3.02	2.62

## Sheet: origin of the nerves
Partecipation of C6-T1 nerve roots in the formation of each nerve
DOG	Group	plexus_C6	plexus_C7	plexus_C8	plexus_T1	subscapular dx_C6	subscapular dx_C7	subscapular dx_C8	subscapular dx_T1	subscapular sn_C6	subscapular sn_C7	subscapular sn_C8	subscapular sn_T1	suprascapular dx _C6	suprascapular dx _C7	suprascapular dx _C8	suprascapular dx _T1	suprascapular sn_C6	suprascapular sn_C7	suprascapular sn_C8	suprascapular sn_T1	axillary dx _C6	axillary dx _C7	axillary dx _C8	axillary dx _T1	axillary sn _C6	axillary sn _C7	axillary sn _C8	axillary sn _T1	radial dx _C6	radial dx _C7	radial dx _C8	radial dx _T1	radial sn _C6	radial sn _C7	radial sn _C8	radial sn _T1	median dx _C6	median dx _C7	median dx _C8	median dx _T1	median sn _C6	median sn _C7	median sn _C8	median sn _T1	ulnar dx _C6	ulnar dx _C7	ulnar dx _C8	ulnar dx _T1
Dog1_SB	SB	yes	yes	yes	yes	yes	yes	no	no	yes	yes	no	no	yes	yes	no	no	yes	yes	no	no	no	yes	yes	no	no	yes	yes	no	no	yes	yes	yes	no	no	yes	yes	no	no	yes	yes	no	no	yes	yes	no	no	yes	yes
Dog2_SB	SB	yes	yes	yes	yes	no	yes	yes	no	yes	yes	no	no	yes	yes	no	no	yes	yes	no	no	no	yes	yes	no	no	yes	yes	no	no	no	yes	yes	no	no	yes	yes	no	no	yes	yes	no	no	yes	yes	no	no	yes	yes
Dog3_SB	SB	yes	yes	yes	yes	yes	yes	no	no	yes	yes	no	no	yes	yes	no	no	yes	yes	no	no	no	yes	yes	no	no	yes	yes	no	no	no	yes	yes	no	no	yes	yes	no	no	yes	yes	no	no	yes	yes	no	no	yes	yes
Dog4_SB	SB	yes	yes	yes	yes	yes	yes	no	no	yes	yes	no	no	yes	yes	no	no	yes	yes	no	no	no	yes	yes	no	no	yes	yes	no	no	no	yes	yes	no	no	yes	yes	no	no	yes	yes	no	no	yes	yes	no	no	yes	yes
Dog5_SB	SB	yes	yes	yes	yes	yes	yes	no	no	yes	yes	no	no	yes	yes	no	no	yes	yes	no	no	no	yes	yes	no	no	yes	yes	no	no	no	yes	yes	no	no	yes	yes	no	no	yes	yes	no	no	yes	yes	no	no	yes	yes
Dog6_SB	SB	yes	yes	yes	yes	yes	yes	no	no	yes	yes	no	no	yes	yes	no	no	yes	yes	no	no	no	yes	yes	no	no	yes	yes	no	no	yes	yes	yes	no	yes	yes	yes	no	no	yes	yes	no	no	yes	yes	no	no	yes	yes
Dog7_MB	MB	yes	yes	yes	yes	yes	no	no	no	yes	yes	no	no	yes	yes	no	no	yes	yes	no	no	yes	yes	no	no	yes	yes	no	no	no	yes	yes	yes	no	yes	yes	yes	no	no	yes	yes	no	no	yes	yes	no	no	yes	yes
Dog8_MB	MB	yes	yes	yes	yes	yes	yes	no	no	yes	yes	no	no	yes	yes	no	no	yes	yes	no	no	no	yes	yes	no	no	yes	yes	no	no	yes	yes	no	no	yes	yes	no	no	no	yes	yes	no	no	yes	yes	no	no	yes	yes
Dog9_MB	MB	yes	yes	yes	yes	yes	yes	no	no	yes	yes	no	no	yes	yes	no	no	yes	yes	no	no	no	yes	yes	no	no	yes	yes	no	no	yes	yes	yes	no	yes	yes	yes	no	no	yes	yes	no	no	yes	yes	no	no	yes	yes
Dog10_MB	MB	yes	yes	yes	yes	yes	yes	no	no	yes	yes	no	no	yes	yes	no	no	yes	yes	no	no	no	yes	yes	no	no	yes	yes	no	no	no	yes	yes	no	no	yes	yes	no	no	yes	yes	no	no	yes	yes	no	no	yes	yes
Dog11_MB	MB	yes	yes	yes	yes	yes	yes	no	no	yes	yes	no	no	yes	yes	no	no	yes	yes	no	no	no	yes	yes	no	no	yes	yes	no	no	no	yes	yes	no	no	yes	yes	no	no	yes	yes	no	no	yes	yes	no	no	yes	yes
Dog12_MB	MB	yes	yes	yes	yes	yes	yes	no	no	yes	yes	no	no	yes	yes	no	no	yes	yes	no	no	no	yes	yes	no	no	yes	yes	no	no	yes	yes	yes	no	yes	yes	yes	no	no	yes	yes	no	no	yes	yes	no	no	yes	yes
Dog13_LB	LB	yes	yes	yes	yes	yes	yes	no	no	yes	yes	no	no	yes	yes	no	no	yes	yes	no	no	no	yes	yes	no	no	yes	yes	no	no	no	yes	yes	no	yes	yes	yes	no	no	yes	yes	no	no	yes	yes	no	no	yes	yes
Dog14_LB	LB	yes	yes	yes	yes	yes	yes	no	no	no	yes	no	no	yes	yes	no	no	yes	yes	no	no	no	yes	yes	no	no	yes	yes	no	no	no	yes	yes	no	no	yes	yes	no	no	yes	yes	no	no	yes	yes	no	no	yes	yes
Dog15_LB	LB	yes	yes	yes	yes	yes	yes	no	no	yes	yes	no	no	yes	yes	no	no	yes	yes	no	no	no	yes	yes	no	no	yes	yes	no	no	no	yes	yes	no	no	yes	yes	no	no	yes	yes	no	no	yes	yes	no	no	yes	yes
Dog16_LB	LB	yes	yes	yes	yes	yes	yes	no	no	yes	yes	no	no	yes	yes	no	no	yes	yes	no	no	no	yes	yes	no	no	yes	yes	no	no	no	yes	yes	no	no	yes	yes	no	no	yes	yes	no	no	yes	yes	no	no	yes	yes
Dog17_LB	LB	yes	yes	yes	yes	yes	yes	no	no	no	yes	no	no	yes	yes	no	no	yes	yes	no	no	no	yes	yes	no	no	yes	yes	no	no	yes	yes	yes	no	yes	yes	yes	no	no	yes	yes	no	no	yes	yes	no	no	yes	yes
Dog18_LB	LB	yes	yes	yes	yes	yes	yes	no	no	yes	yes	no	no	yes	yes	no	no	yes	yes	no	no	no	yes	yes	no	no	yes	yes	no	no	yes	yes	yes	no	yes	yes	yes	no	no	yes	yes	no	no	yes	yes	no	no	yes	yes
[truncated: 13 more columns]
